# Supplementary material for: A targeted capture approach to generating reference sequence databases for chloroplast gene regions
Source: Ecol Evol. 2022 Apr 11;12(4):e8816. doi: 10.1002/ece3.8816 (PMC9001157; doi:10.1002/ece3.8816)
Supplement: Supplementary file 1 — Appendix S1‐S2 [file ECE3-12-e8816-s001.zip]

Archive with 2 entries (2 files):
- ece38816-sup-0001-AppendixS1.docx
- ece38816-sup-0002-AppendixS2.sh
