# Supplementary material for: A targeted capture approach to generating reference sequence databases for chloroplast gene regions
Source: Ecol Evol. 2022 Apr 11;12(4):e8816. doi: 10.1002/ece3.8816 (PMC9001157; doi:10.1002/ece3.8816)
Supplement: Supplementary file 1 — Appendix S1‐S2 [file ECE3-12-e8816-s001.zip › ece38816-sup-0002-AppendixS2.sh]

#################
################# A targeted capture approach to generating reference sequence databases for chloroplast gene regions
################# code for generating references usng targeted capture

#list demultiplexed fastq files
samplelist=`ls *.fastq*`
echo ${samplelist}

#set up csv file of samples and the genbank reference to map to
#set up dictionary to search sample name
ref_dict=Ref_dict.csv
declare -A dictionary
while read -r line; do
    Genus=`echo $line | cut -d ',' -f 1`
    genbank=`echo $line | cut -d ',' -f 2`
    dictionary[$Genus]=$genbank
    #echo ${Genus}
    #echo ${genbank}
done < $ref_dict

pat='[A-Z][a-z]*_[a-z]*_'


for i in ${samplelist}; do
    echo "$i"
    sample=${i%%.pair*}
    echo "${sample}"
    [[ $sample =~ $pat ]] # $pat must be unquoted
    echo "${BASH_REMATCH[0]}"
    species_name=`echo "${BASH_REMATCH[0]}"`
    genus=${species_name%%_*}
    echo "${genus}"
    reference_file=/location/of/reference/csv/file/`echo ${dictionary[${genus}]} | tr -d '\r'`

    #AdapterRemoval - specify own adapters and fastq files
    AdapterRemoval --file1 ${sample}.pair1.fastq --file2 ${sample}.pair2.fastq --basename ${sample} --adapter1 AGATCGGAAGAGCGTCGTGTAGGGAAAGAGTGTNNNNNNNNGTGTAGATCTCGGTGGTCGCCGTATCATT --adapter2 AGATCGGAAGAGCACACGTCTGAACTCCAGTCACNNNNNNNNATCTCGTATGCCGTCTTCTGCTTG --mm 3 --trimns --trimqualities --minquality 30 --minlength 30 --collapse

    #mapping using bwa
    bwa index ${reference_file}.fasta 

    bwa mem ${reference_file}.fasta ${sample}.collapsed -M > ${sample}.collapsed.bam

    bwa mem ${reference_file}.fasta ${sample}.collapsed.truncated -M > ${sample}.collapsed.truncated.bam

    bwa mem ${reference_file}.fasta ${sample}.pair1.truncated -M > ${sample}.pair1.truncated.bam

    bwa mem ${reference_file}.fasta ${sample}.pair2.truncated -M > ${sample}.pair2.truncated.bam

    #replacing read groups for downstream analysis
    java -jar $EBROOTPICARD/picard.jar AddOrReplaceReadGroups INPUT=${sample}.collapsed.bam OUTPUT=RG-${sample}.collapsed.bam RGLB=${reference_file}.fasta RGPL=Illumina RGPU=Run  RGSM=${sample} VALIDATION_STRINGENCY=SILENT
    
    java -jar $EBROOTPICARD/picard.jar AddOrReplaceReadGroups INPUT=${sample}.collapsed.truncated.bam OUTPUT=RG-${sample}.collapsed.truncated.bam RGLB=${reference_file}.fasta RGPL=illumina RGPU=Run  RGSM=${sample} VALIDATION_STRINGENCY=SILENT

    java -jar $EBROOTPICARD/picard.jar AddOrReplaceReadGroups INPUT=${sample}.pair1.truncated.bam OUTPUT=RG-${sample}.pair1.truncated.bam RGLB=${reference_file}.fasta RGPL=Illumina RGPU=Run  RGSM=${sample} VALIDATION_STRINGENCY=SILENT

    java -jar $EBROOTPICARD/picard.jar AddOrReplaceReadGroups INPUT=${sample}.pair2.truncated.bam OUTPUT=RG-${sample}.pair2.truncated.bam RGLB=${reference_file}.fasta RGPL=Illumina RGPU=Run  RGSM=${sample} VALIDATION_STRINGENCY=SILENT

                   
    #ensure PE reads contain the correct information and remove unmapped reads
    samtools fixmate -r -m RG-${sample}.collapsed.bam ${sample}.collapsed_fix.bam

    samtools fixmate -r -m RG-${sample}.collapsed.truncated.bam ${sample}.collapsed.truncated_fix.bam

    samtools fixmate -r -m RG-${sample}.pair1.truncated.bam ${sample}.pair1.truncated_fix.bam

    samtools fixmate -r -m RG-${sample}.pair2.truncated.bam ${sample}.pair2.truncated_fix.bam

    #sort reads

    samtools sort ${sample}.collapsed_fix.bam -o ${sample}.collapsed_fix_sorted.bam

    samtools sort ${sample}.collapsed.truncated_fix.bam -o ${sample}.collapsed.truncated_fix_sorted.bam

    samtools sort ${sample}.pair1.truncated_fix.bam -o ${sample}.pair1.truncated_fix_sorted.bam

    samtools sort ${sample}.pair2.truncated_fix.bam -o ${sample}.pair2.truncated_fix_sorted.bam

    #validate file

    java -jar $EBROOTPICARD/picard.jar ValidateSamFile I=${sample}.collapsed_fix_sorted.bam MODE=SUMMARY

    java -jar $EBROOTPICARD/picard.jar ValidateSamFile I=${sample}.collapsed.truncated_fix_sorted.bam MODE=SUMMARY

    java -jar $EBROOTPICARD/picard.jar ValidateSamFile I=${sample}.pair1.truncated_fix_sorted.bam MODE=SUMMARY

    java -jar $EBROOTPICARD/picard.jar ValidateSamFile I=${sample}.pair2.truncated_fix_sorted.bam MODE=SUMMARY

    #ensure consistent reporting of the number of mismatches

    samtools calmd ${sample}.collapsed_fix_sorted.bam ${reference_file}.fasta > ${sample}.collapsed_fix_sorted_calm.bam

    samtools calmd ${sample}.collapsed.truncated_fix_sorted.bam ${reference_file}.fasta > ${sample}.collapsed.truncated_fix_sorted_calm.bam

    samtools calmd ${sample}.pair1.truncated_fix_sorted.bam ${reference_file}.fasta > ${sample}.pair1.truncated_fix_sorted_calm.bam

    samtools calmd ${sample}.pair2.truncated_fix_sorted.bam ${reference_file}.fasta > ${sample}.pair2.truncated_fix_sorted_calm.bam

    #remove duplicate reads
    samtools markdup -r -s -d 100 -f ${sample}_collapsed ${sample}.collapsed_fix_sorted_calm.bam ${sample}.collapsed_fix_sorted_calm_markdup.bam

    samtools markdup -r -s -d 100 -f ${sample}_collapsed_truncated ${sample}.collapsed.truncated_fix_sorted_calm.bam ${sample}.collapsed.truncated_fix_sorted_calm_markdup.bam

    samtools markdup -r -s -d 100 -f ${sample}_pair1_truncated ${sample}.pair1.truncated_fix_sorted_calm.bam ${sample}.pair1.truncated_fix_sorted_calm_markdup.bam

    samtools markdup -r -s -d 100 -f ${sample}_pair2_truncated ${sample}.pair2.truncated_fix_sorted_calm.bam ${sample}.pair2.truncated_fix_sorted_calm_markdup.bam

    #index bam file
    samtools index ${sample}.collapsed_fix_sorted_calm_markdup.bam

    samtools index ${sample}.collapsed.truncated_fix_sorted_calm_markdup.bam

    samtools index ${sample}.pair1.truncated_fix_sorted_calm_markdup.bam

    samtools index ${sample}.pair2.truncated_fix_sorted_calm_markdup.bam

    #validate file
    java -jar $EBROOTPICARD/picard.jar ValidateSamFile I=${sample}.collapsed_fix_sorted_calm_markdup.bam MODE=SUMMARY

    java -jar $EBROOTPICARD/picard.jar ValidateSamFile I=${sample}.collapsed.truncated_fix_sorted_calm_markdup.bam MODE=SUMMARY

    java -jar $EBROOTPICARD/picard.jar ValidateSamFile I=${sample}.pair1.truncated_fix_sorted_calm_markdup.bam MODE=SUMMARY

    java -jar $EBROOTPICARD/picard.jar ValidateSamFile I=${sample}.pair2.truncated_fix_sorted_calm_markdup.bam MODE=SUMMARY

    #merge final bams
    java -jar $EBROOTPICARD/picard.jar MergeSamFiles I=${sample}.collapsed_fix_sorted_calm_markdup.bam I=${sample}.collapsed.truncated_fix_sorted_calm_markdup.bam I=${sample}.pair1.truncated_fix_sorted_calm_markdup.bam I=${sample}.pair2.truncated_fix_sorted_calm_markdup.bam OUTPUT=${sample}.bam
    
    #Call variants with bcftools mpileup
    samtools sort ${sample}.bam -o ${sample}_sorted.bam
    samtools index ${sample}_sorted.bam
    
    bcftools mpileup -B -Ou -Q 30 -q 30  -f ${reference_file}.fasta ${sample}_sorted.bam | bcftools call -Ob --ploidy 1 -m -o ${sample}_sorted.vcf.gz
    
    bcftools index ${sample}_sorted.vcf.gz

    bedtools genomecov -ibam ${sample}_sorted.bam -bga | awk '($4 < 50)' > ${sample}_flt.bed
    
    bcftools norm -f ${reference_file}.fasta -m +any -Oz ${sample}_sorted.vcf.gz -o ${sample}_sorted_norm.vcf.gz
    
    bcftools index ${sample}_sorted_norm.vcf.gz
    
    cat ${reference_file}.fasta | bcftools consensus ${sample}_sorted_norm.vcf.gz -H 1pIu --mask ${sample}_flt.bed -o ${sample}.fa
    
done

mkdir final_reference_fasta_files
mv *.fa final_reference_fasta_files
